# Supplementary material for: Comparison between air pollution concentrations measured at the nearest monitoring station to the delivery hospital and those measured at stations nearest the residential postal code regions of pregnant women in Fukuoka
Source: Environ Health Prev Med. 2017 Jun 13;22:55. doi: 10.1186/s12199-017-0663-2 (PMC5664789; doi:10.1186/s12199-017-0663-2)
Supplement: Additional file 1: Table S1. — Pearsons’ correlation coefficients for daily mean pollutant concentrations among monitoring stations in Fukuoka, 2014. Table S2. Pearson’s correlation coefficients between pollutant concentrations measured at the Yoshizuka monitoring station and those at the nearest monitoring stations to the respective residential postal code regions. (XLSX 20 kb) [file 12199_2017_663_MOESM1_ESM.xlsx]

## Sheet: Sipplementary table 1
	Supplementary table 1 Pearsons' correlation coefficients for daily mean pollutant concentrations among monitoring stations in Fukuoka, 2014
				In Fukuoka City						Outside Fukuoka City
		Monitoring stationa		Yoshizuka	a	b	c	d		e	f	g	h	i	j	k	l	m	n	o	p	q
	Suspended particulate matter (SPM)
		Yoshizuka		1
		a		0.9021	1
		b		0.9532	0.9209	1
		c		0.9556	0.9116	0.9567	1
		d		0.9325	0.88	0.9477	0.9426	1
		e		0.8119	0.7541	0.8237	0.8329	0.8404		1
		f		0.9248	0.8989	0.9528	0.9535	0.9458		0.8208	1
		g		0.8952	0.8758	0.9001	0.9196	0.8691		0.744	0.8927	1
		h		0.8965	0.8364	0.8772	0.8676	0.8401		0.8206	0.8495	0.8146	1
		i		0.8704	0.8375	0.8656	0.8334	0.8206		0.7443	0.8325	0.8661	0.8603	1
		j		0.8727	0.8248	0.8826	0.8536	0.848		0.8826	0.8358	0.7788	0.9351	0.8281	1
		k		0.8718	0.8207	0.878	0.8576	0.8304		0.8614	0.8426	0.7906	0.9381	0.8325	0.9731	1
		l		0.8869	0.8758	0.8908	0.9228	0.8663		0.7831	0.895	0.9175	0.818	0.8488	0.7821	0.7893	1
		m		0.8623	0.8602	0.886	0.8905	0.8601		0.7746	0.865	0.8957	0.8069	0.85	0.7979	0.7985	0.9387	1
		n		0.8707	0.8008	0.8533	0.8565	0.8456		0.7029	0.8338	0.8595	0.7885	0.8501	0.7448	0.74	0.9245	0.9006	1
		o		0.8698	0.8113	0.881	0.883	0.8735		0.7644	0.8495	0.8511	0.7884	0.8096	0.791	0.777	0.9139	0.9253	0.9352	1
		p		0.7942	0.7619	0.8248	0.8231	0.7814		0.6923	0.7902	0.8146	0.7176	0.7704	0.723	0.7186	0.8726	0.9044	0.8509	0.8872	1
		q		0.8524	0.8481	0.8784	0.849	0.8215		0.817	0.8404	0.7966	0.8826	0.8147	0.8984	0.9114	0.7805	0.7992	0.7144	0.7568	0.7196	1
	Coarse particulate matterb
		Yoshizuka		1
		a		0.459	1
		b		0.6295	0.5748	1
		c		0.6709	0.5809	0.6206	1
		d		0.6199	0.3911	0.4289	0.5211	1
		e		0.2126	0.2074	0.1777	0.2461	0.3153		1
		f		0.6115	0.6135	0.6903	0.6617	0.4248		0.3603	1
		g		0.5257	0.6246	0.6831	0.6289	0.29		0.2097	0.7331	1
		h		0.576	0.5098	0.5164	0.5755	0.3724		0.2424	0.6073	0.5192	1
		i		0.3508	0.419	0.4524	0.206	0.097		0.0875	0.4743	0.5709	0.3939	1
		j		0.646	0.4304	0.5222	0.5633	0.6336		0.4442	0.5241	0.3654	0.5989	0.2433	1
		k		0.7418	0.4282	0.6071	0.6838	0.5521		0.2684	0.6279	0.4797	0.5665	0.1643	0.7279	1
		l		0.5164	0.5685	0.589	0.5766	0.3243		0.405	0.7186	0.6995	0.5364	0.4773	0.4429	0.5991	1
		m		0.5096	0.6247	0.6838	0.6125	0.3509		0.3527	0.7298	0.7457	0.5031	0.4694	0.4603	0.5613	0.8138	1
		n		0.5751	0.3948	0.584	0.4232	0.3673		0.1838	0.5463	0.5459	0.5668	0.5553	0.4579	0.5738	0.7107	0.6188	1
		o		0.568	0.4236	0.6852	0.5799	0.4707		0.4158	0.6342	0.559	0.4921	0.3531	0.5916	0.592	0.661	0.6994	0.6644	1
		p		0.3775	0.4465	0.6639	0.4509	0.2029		0.3934	0.6429	0.5792	0.4255	0.4081	0.3885	0.4743	0.677	0.6956	0.5065	0.703	1
		q		0.5051	0.6566	0.6695	0.6015	0.3457		0.3588	0.7109	0.6999	0.5809	0.4501	0.5295	0.5691	0.6957	0.7181	0.5066	0.6287	0.6785	1
	Nitrogen dioxide (NO2)
		Yoshizuka		1
		a		0.8462	1
		b		0.8742	0.8533	1
		c		0.7561	0.7668	0.7321	1
		d		0.8216	0.7167	0.854	0.6975	1
		e		0.7793	0.8092	0.768	0.6186	0.6229		1
		f		0.8288	0.7438	0.8854	0.6956	0.936		0.6569	1
		g		0.6072	0.6524	0.6805	0.6055	0.6431		0.4836	0.6762	1
		h		0.7653	0.6516	0.7387	0.5045	0.6653		0.6318	0.6804	0.4244	1
		i		0.6	0.6371	0.6382	0.5457	0.5688		0.5515	0.5593	0.5204	0.627	1
		j		0.7487	0.6795	0.7948	0.5064	0.6627		0.753	0.6899	0.5199	0.844	0.6039	1
		k														1
		l		0.7516	0.7407	0.7407	0.6867	0.8012		0.5836	0.7631	0.6369	0.6615	0.5765	0.6005		1
		m		0.7013	0.6413	0.655	0.644	0.7207		0.5278	0.6677	0.5395	0.7085	0.5086	0.5524		0.8364	1
		n		0.7003	0.7052	0.7152	0.6617	0.7306		0.5305	0.6948	0.5875	0.6456	0.5908	0.5847		0.8651	0.8285	1
		o		0.6755	0.6776	0.6728	0.6151	0.6436		0.5518	0.6187	0.576	0.6768	0.557	0.5879		0.7884	0.8488	0.8986	1
		p		0.5583	0.5067	0.4896	0.5857	0.5597		0.4129	0.4947	0.3893	0.5885	0.4402	0.3967		0.6665	0.8103	0.6798	0.6801	1
		q		0.4596	0.4771	0.5219	0.2962	0.4672		0.5189	0.483	0.3381	0.4159	0.304	0.4787		0.4432	0.3345	0.4141	0.4367	0.2501	1
	Photochemical oxidants (Ox)c
		Yoshizuka		1
		a		0.9498	1
		b		0.9604	0.9394	1
		c		0.9508	0.939	0.962	1
		d		0.9425	0.9414	0.9625	0.96	1
		e		0.9305	0.9078	0.9507	0.9202	0.9144		1
		f		0.9278	0.9165	0.9586	0.9467	0.9677		0.9043	1
		g		0.8582	0.8088	0.8677	0.8611	0.8552		0.7896	0.8865	1
		h		0.8805	0.8705	0.8891	0.8911	0.8822		0.9023	0.8716	0.8427	1
		i		0.7899	0.7228	0.7926	0.7598	0.7412		0.7994	0.7559	0.855	0.8468	1
		j		0.9161	0.8957	0.935	0.9168	0.9061		0.9511	0.8862	0.7976	0.9189	0.7983	1
		k		0.8848	0.8682	0.9001	0.8868	0.8715		0.9136	0.8639	0.7985	0.8896	0.7878	0.9541	1
		l		0.9041	0.8947	0.9016	0.9019	0.9091		0.9011	0.8746	0.7918	0.8269	0.7522	0.8931	0.8518	1
		m		0.8387	0.8208	0.8236	0.8271	0.8271		0.8138	0.8148	0.7512	0.7733	0.732	0.8153	0.7771	0.9009	1
		n		0.8936	0.9034	0.8793	0.902	0.8951		0.8659	0.8774	0.8037	0.8191	0.73	0.8562	0.8276	0.946	0.9223	1
		o		0.8659	0.8686	0.8486	0.8683	0.8498		0.8367	0.8425	0.7603	0.7825	0.7188	0.8354	0.7807	0.9022	0.9217	0.9476	1
		p		0.7915	0.782	0.7586	0.758	0.767		0.7288	0.7539	0.7461	0.7213	0.7233	0.7407	0.7428	0.8209	0.8859	0.8707	0.8476	1
		q																				1
	Sulphur dioxide (SO2)
		Yoshizuka		1
		a		0.7628	1
		b				1
		c					1
		d						1
		e		0.5483	0.3319					1
		f		0.721	0.5742					0.3491	1
		g		0.6805	0.4587					0.2792	0.5872	1
		h		0.6929	0.5578					0.307	0.5197	0.8777	1
		i		0.5787	0.5252					0.0738	0.4374	0.7301	0.7641	1
		j		0.6985	0.5205					0.7456	0.6085	0.4626	0.5613	0.2873	1
		k														1
		l		0.6627	0.5535					0.3685	0.5291	0.6179	0.5914	0.5942	0.4881		1
		m		0.612	0.5577					0.2128	0.5996	0.6127	0.6007	0.6681	0.4191		0.7636	1
		n		0.4876	0.4009					0.3426	0.4539	0.2946	0.2603	0.312	0.4068		0.6928	0.6669	1
		o		0.4277	0.4786					0.2451	0.2923	0.2739	0.2819	0.3999	0.2874		0.6243	0.6506	0.7514	1
		p		0.5032	0.4309					0.2799	0.5389	0.3486	0.3101	0.4095	0.3695		0.563	0.7506	0.7384	0.5895	1
		q		0.4958	0.53					0.3795	0.2564	0.2346	0.3398	0.3381	0.4027		0.4984	0.4304	0.4704	0.4467	0.4696	1
	aThe locations of monitoring stations from a to q are shown in Fig. 1. The alphabetical order reflects the distance from the Yoshizuka station (i.e., a is the nearest station, and q is the farthest station from the Yoshizuka station).
	bConcentrations of coarse particulate matter were defined as the result of subtracting the fine particualte matter (PM2.5) from the SPM concentrations.
	cDaily maximum 8-h mean concentrations.

## Sheet: Sipplementary table 2
	Supplementary table 2 Pearson's correlation coefficients between pollutant concentrations measured at the Yoshizuka monitoring station and those at the nearest monitoring stations to the respective residential postal code regions
				Pearson's correlation coefficient
	Fine particulate matter (PM2.5) (μg/m3)	1-day average		0.97
		7-day average		0.95
		1-month average		0.92
		3-month average		0.9
	Suspended particulate matter (SPM) (μg/m3)	1-day average		0.93
		7-day average		0.88
		1-month average		0.81
		3-month average		0.73
	Coarse particulate matter (μg/m3)a	1-day average		0.67
		7-day average		0.56
		1-month average		0.46
		3-month average		0.4
	Nitrogen dioxide (NO2) (ppb)	1-day average		0.76
		7-day average		0.66
		1-month average		0.61
		3-month average		0.54
	Photochemical oxidants (Ox) (ppb)	1-day average		0.95
		7-day average		0.94
		1-month average		0.94
		3-month average		0.92
	Sulphur dioxide (SO2) (ppb)	1-day average		0.71
		7-day average		0.56
		1-month average		0.46
		3-month average		0.48
	aConcentrations of coarse particulate matter were defined as the result of subtracting the PM2.5 from the SPM concentrations.
